# Supplementary material for: The Role of Artificial Intelligence in Predicting Outcomes by Cardiovascular Magnetic Resonance: A Comprehensive Systematic Review
Source: Medicina (Kaunas). 2022 Aug 12;58(8):1087. doi: 10.3390/medicina58081087 (PMC9412853; doi:10.3390/medicina58081087)
Supplement: Supplementary file 1 [file medicina-58-01087-s001.zip]

Archive with 1 entries (1 files):
- medicina-1783189-supplementary.pdf
